# Supplementary material for: Effect of a Probiotic Combination on Clinical and Microbiological Oral Parameters in Head and Neck Cancer Patients: A Randomised Clinical Trial
Source: Cancers (Basel). 2025 Jul 25;17(15):2459. doi: 10.3390/cancers17152459 (PMC12346730; doi:10.3390/cancers17152459)
Supplement: Supplementary file 1 [file cancers-17-02459-s001.zip]

Archive with 1 entries (1 files):
- cancers-3724310-supplementary.pdf
